# Supplementary material for: The Role of Mobility in Intertidal Invertebrates’ Responses to Thermal Stress
Source: Integr Comp Biol. 2025 Jun 3;65(4):812–21. doi: 10.1093/icb/icaf078 (PMC12530186; doi:10.1093/icb/icaf078)
Supplement: icaf078_Supplemental_Files [file icaf078_supplemental_files.zip]

Archive with 2 entries (2 files):
- icb-2025-0113-File007.docx
- icb-2025-0113-File008.docx
